# Supplementary material for: Overrepresentation of IL-10-Expressing B Cells Suppresses Cytotoxic CD4+ T Cell Activity in HBV-Induced Hepatocellular Carcinoma
Source: PLoS One. 2016 May 2;11(5):e0154815. doi: 10.1371/journal.pone.0154815 (PMC4852942; doi:10.1371/journal.pone.0154815)
Supplement: S1 Table — (XLSX) [file pone.0154815.s001.xlsx]

## Sheet: Sheet1
Patients	Controls
35	48
68	66
50	33
64	57
53	52
47	71
65	33
69	42
46	58
51	56
33	52
46	35
52	50
55
38
